# Supplementary material for: Pain Intensity and Degree of Disability after Fragility Fractures of the Pelvis
Source: Medicina (Kaunas). 2022 Mar 25;58(4):477. doi: 10.3390/medicina58040477 (PMC9024514; doi:10.3390/medicina58040477)
Supplement: Supplementary file 1 [file medicina-58-00477-s001.zip]

Archive with 1 entries (1 files):
- medicina-1647831-supplementary.pdf
